# Supplementary material for: Evidence of West Nile virus exposure in healthy donors and a clinical case in an immunocompromised child: emerging public health implications
Source: Front Med (Lausanne). 2026 Apr 1;13:1744989. doi: 10.3389/fmed.2026.1744989 (PMC13081230; doi:10.3389/fmed.2026.1744989)
Supplement: Supplementary file 1 [file Table_1.XLSX]

## Sheet: Sheet1
Department of Pathology
OVERSEAS REFERRED LABORATORY TEST
Acc #		Name	Test	IgG	IgM
H100719018120S		DONOR	WEST NILE VIRUS ANTIBODY	Neg	Neg
H1007190181476		DONOR	WEST NILE VIRUS ANTIBODY	Neg	Neg
H100719017857*		DONOR	WEST NILE VIRUS ANTIBODY	Neg	Neg
H1007190181388		DONOR	WEST NILE VIRUS ANTIBODY	Neg	Neg
H1007910181724		DONOR	WEST NILE VIRUS ANTIBODY	pending	pending
H100790181644		DONOR	WEST NILE VIRUS ANTIBODY	Neg	Neg
H100719017815J		DONOR	WEST NILE VIRUS ANTIBODY	Pos 1:40	Neg	26-12-19 Nader Yehya
H100720001160G		DONOR	WEST NILE VIRUS ANTIBODY	Neg	Neg
H100720000986M		DONOR	WEST NILE VIRUS ANTIBODY	Neg	Neg
H100720001231I		DONOR	WEST NILE VIRUS ANTIBODY	Neg	Neg
H1007200012288		DONOR	WEST NILE VIRUS ANTIBODY	Neg	Neg
H1007200012368		DONOR	WEST NILE VIRUS ANTIBODY	Pos 1:40	Neg	27-12-2020 MISRE
H100720001210S		DONOR	WEST NILE VIRUS ANTIBODY	Neg	Neg
H100720001222K		DONOR	WEST NILE VIRUS ANTIBODY	Neg	Neg
H1007190181716		DONOR	WEST NILE VIRUS ANTIBODY	Pos 1:80	Neg	30 dec 2019 Ahmed Ali
H100720001267V		DONOR	WEST NILE VIRUS ANTIBODY	Neg	Neg
H100720001287N		DONOR	WEST NILE VIRUS ANTIBODY	Neg	Neg
H1007200012552		DONOR	WEST NILE VIRUS ANTIBODY	Neg	Neg
H100720001307A		DONOR	WEST NILE VIRUS ANTIBODY	pending	pending
H100720001297J		DONOR	WEST NILE VIRUS ANTIBODY	pending	pending
H100720001345Z		DONOR	WEST NILE VIRUS ANTIBODY	Neg	Neg
H1007200013520		DONOR	WEST NILE VIRUS ANTIBODY	Neg	Neg
H100720001066C		DONOR	WEST NILE VIRUS ANTIBODY	Pos 1:20	Neg	2 feb-20 Mofleh
H1007200010688		DONOR	WEST NILE VIRUS ANTIBODY	pending	pending
